# Supplementary material for: Ergonomic risk and preventive measures of musculoskeletal disorders in the dentistry environment: an umbrella review
Source: PeerJ. 2018 Jan 15;6:e4154. doi: 10.7717/peerj.4154 (PMC5772380; doi:10.7717/peerj.4154)
Supplement: Data S1 [file peerj-06-4154-s001.xlsx]

## Sheet: Foglio1
First author	Year	Study design	Country	Conclusion
AYATOLLAHI J.	2011	review	IRAN	Dental professionals are predisposed to a number of occupational hazards: infections, percutaneous exposure incidents, dental materials, radiation, noise, musculoskeletal disordes, stress, dermatitis, eye insults
KHALEKAR Y.	2016	review	INDIA	Dental profession is not immune from musculoskeletal disorders. Risk factors include stress, poor flexibility, improper positions, repetitive movements, prolunged awkward postures and infrequent breaks. Preventive strategies are recommended: neutral balanced seat, lumbar supports, alternating postures, proper lighting, control body weight
ABICHANDANI S.	2013	review	INDIA	A review of dental literature involving carpal tunnel syndrome was undertaken: prevalence, risk factors, symptoms, therapy and precautions to prevent irreversible changes
HADDAD O.	2012	trial	IRAN	He was tested the new ergonomic chair on 12 university students and 30 dentists,assessing the positive effects via EMG of the trapezius muscle and a 18-item questionnaire on reported symptoms.The ergonomic chair than traditional chairs show a lower EMG activity of the trapezius and doctors report fewer muscle fatigue
LEGGAT P.	2007	review	AUSTRALIA	Through literature review, the authors analyze the main risks that involve dentists (trauma and accidental injury, risk of infection, muscle distrubi, radiation, contact with dental materials, dermatitis, visual and audiological disorders, stress)
ANGHEL M.	2007	cross sectional	ROMANIA	Examined the 70 dentists posture, 60% adopts the orthostatic position. This causes unbalanced distribution of weight, incongruous blood flow, affects the accuracy of the movements. The best posture is to seat with lumbar support (neutral and balanced)
HOKWERDA O.	2006	review	HOLLAND	Ergonomics in dentistry is based on compliance with certain criteria in five areas: comfortable sitting posture, support suitable for the patient's head, optimum illumination, the correct position of the patient, the correct position of the operator's head.
DESAI V.	2012	cross sectional	INDIA	It was administered a questionnaire with 48 multiple choice questions to 1030 dentists. The 67% is not informed about dental ergonomic problems, l '85% have muscle pain and 60% ocular disorders. Il40% of respondents do not make muscle relaxation during work breaks.
GOSAVI S.	2012	review	INDIA	Advices to prevent muscle disorders (OSHA): showing- alternate posture standing, use lumbar supports, place the patient at a proper height, use proper lighting, perform stretching exercises and take short breaks
PEROS K.	2011	cross sectional	CROATIA	A questionnaire was administered to 154 students of Dentistry in Zagreb. The 63% has lower back pain (more in women). Those who practice regular exercise (2-3 times / wk) have minor ailments.
RYTKONEN E.	2006	cross sectional	FINLAND	They were measured the vibrations of 22 turbines during dental work and administered questionnaire for symptoms in the fingers of 295 operators. The 51% does not present disturbances. The events are related to age, BMI, and years in business. Do not smoke and related right hand / left used in the handle tool.
THAKAR S.	2015	cross sectional	INDIA	Compared BMI and physical activity among 93 dentists and 87 people chosen in the general population by IPAQ questionnaire. The 35% of dentists results are obese compared with 25% of the general population; 37% of dentists practicing physical activity, compared with 44% of the population in confronto. It's necessary to promote physical activity from university students.
CUSTODIO R.	2012	case study	BRASIL	It was found that dentists hardly use the position most indicated by ISO and FDI for both the patient and the dentist (respectively supine and 9 o'clock) due to the limited space and layout. Five types of treatments were accounted for activity and the standard positions adopted were identified.
GUPTA A.	2013	review	INDIA	Ergonomics improvements, health promotion and organizational interventions are necessary to reduce the risk
YAMALIK N.	2007	review	TURKEY	Implementation of a daily self-care programme and cognitive-beahvioural modifications can prevent or decrease MSDs
PIRVU C.	2013	review	ROMANIA	Postural corrective actions and compensations measures are taken by dentists in order to limit the effects of working in a bad posture
KUMAR D.	2014	review	INDIA	Exercises, aerobic and strenghtening ones, increase the fitness of the dentists
HARUTUNIAN K.	2011	cross sectional	SPAIN	Pain symptoms secodnary to musculoskeletal disorders were observed, above all in the cervical region. Higher frequency in females and younger dentists. Implementation of preventive measures is necessary
PETROMILLI GARCIA P.	2012	cross sectional	BRASIL	Prepare students to identify work-related factors that may contribute to musculoskeletal symptoms
DABLE R.	2014	trial	INDIA	Adequate equipment design with proper anthropometric requirements is obligatory to avoid the unhealhty postures
GUPTA A.	2014	review	INDIA	Six keys to wellness to work more comfortably, with less fatigue and extend the career
MEHTA A.	2012	cross sectional	INDIA	Prevention of different occupational hazards, with special attentions: radiation protection, proper storage of excess of amalgam, post-exposure prophylaxis after sharps injury and stress management
SAKZEWSKI L.	2014	review	AUSTRALIA	This review highlights the need for research into the risk factors of WMSD’s in the dental profession (both general dentistry and orthodontics), as this would provide amore direct approach for prevention which is essential as professionals work for longer years in practice.
MORSE T.	2007	cross sectional	USA	Risk factors and both self-reported and physician-diagnosed neck and shoulder symptoms increase in frequency from students to experienced hygienists, and students have higher prevalence if they are also dental assistants.
JODALLI P.	2015	review	INDIA	MSD represent a significant burden for the dental profession.there are some core interventions applicable to every workplace:adapt workspace and equipment, Posture and stools, Patient positioning,Hand instruments,Lighting and magnification, Gloves, Four-handed dentistry,Supervised exercise/stretching and Proper temperatures.
GUPTA S.	2011	review	INDIA	Risk factors of WMSDs with specific reference to dentistry include - stress, poor flexibility, improper positioning, infrequent breaks, repetitive movements, weak postural muscles, prolonged awkward postures and improper adjustment of equipment. In this article, 20 strategies to prevent WMSDs in the dental operatory are discussed.
GOPINADH A.	2013	cross sectional	INDIA	An epidemiological survey was conducted 170 among general dental practitioners and postgraduate students, with questonnaire covered pain, awareness regarding correcte posture, areas of body with pain, working or not with assistant, duration of work ecc. 73% report pain; the most common painful sites are neck, back and shoulder; participants which working with assistant experienced less pain and h…
FINKBEINER B.	2011	review	USA	True four-handed dentistry - the process of the dental team implementing time and motion principles and using ergonomic equipment, with all four hands working together throughout the treatment procedure - is the only way to reduce stress and increase productivity
WILLIAMSON R.	2015	review	USA	repetitive movement patterns, if ignored, can cause cumulative physiological damage that can lead to a career-ending injury. One contributing factor to pelvic and low back pain is the rigid and static nature of a traditional dental stool, resulting in sustained mechanical tissue loading and restrictive posture
